# Supplementary material for: Training Practices Among Spanish Natural Elite Bodybuilders in the Pre-Contest Phase
Source: Sports (Basel). 2026 Jan 5;14(1):20. doi: 10.3390/sports14010020 (PMC12846200; doi:10.3390/sports14010020)
Supplement: Supplementary file 1 [file sports-14-00020-s001.zip]

Archive with 1 entries (1 files):
- sports-3919703-supplementary.pdf
